# Supplementary material for: Temporal patterns of anthrax outbreaks among livestock in Lesotho, 2005-2016
Source: PLoS One. 2018 Oct 24;13(10):e0204758. doi: 10.1371/journal.pone.0204758 (PMC6200195; doi:10.1371/journal.pone.0204758)
Supplement: S3 Appendix — (XLSX) [file pone.0204758.s003.xlsx]

## Sheet: Anthrax
Year	Season	Month	Disrict	Village	Species	Outbreak	Cases
2005	Rainy	January	Mafeteng	Thabanamorena	Cattle	1	1
2005	Rainy	February	Mafeteng	Thabanamorena	Cattle	1	4
2005	Rainy	March	Mafeteng	Boleka	Cattle	2	4
2006	Rainy	April	Maseru	Mofoka	Horses	3	8
2006	Rainy	April	Maseru	Mofoka	Pigs	3	10
2006	Rainy	April	Maseru	Mofoka	Goats	3	10
2006	Rainy	April	Maseru	Mofoka	Sheep	3	50
2006	Rainy	April	Maseru	Mofoka	Cattle	3	70
2008	Rainy	January	Maseru	Mofoka	Cattle	4	56
2008	Rainy	February	Mafeteng	Boleka	Cattle	5	12
2008	Rainy	February	Maseru	Nazareth	Equine	6	6
2008	Rainy	February	Maseru	Nazareth	Cattle	6	84
2008	Rainy	February	Maseru	Nazareth	Goats	6	12
2008	Rainy	February	Maseru	Nazareth	Sheep	6	11
2008	Rainy	March	Maseru	MaseruWest	Cattle	7	1
2008	Dry	August	Maseru	Roma	Pigs	8	1
2008	Dry	August	Maseru	Roma	Cattle	8	5
2008	Rainy	November	Maseru	Mofoka	Cattle	9	1
2009	Rainy	January	Berea	Sefikeng	Cattle	10	1
2009	Rainy	January	Maseru	Matela	Sheep	11	13
2009	Rainy	February	Maseru	Nazareth	Sheep	12	1
2009	Rainy	March	Maseru	ThabaBosiu	Cattle	13	1
2009	Dry	May	Leribe	Sebothoane	Cattle	14	2
2010	Rainy	April	Leribe	Mahobong	Cattle	15	1
2010	Rainy	April	Maseru	ThabaBosiu	Cattle	16	3
2010	Dry	July	Maseru	Nazareth	Goats	17	2
2010	Dry	August	Maseru	Mofoka	Cattle	18	1
2010	Rainy	November	Mohales Hoek	Hapotsane	Cattle	19	4
2010	Rainy	November	Mohales Hoek	Hapotsane	Sheep	19	2
2010	Rainy	December	Mohales Hoek	Mohale	Sheep	20	3
2011	Rainy	January	Mohales Hoek	Hamaphohloane	Sheep	21	1
2012	Rainy	March	Berea	Sefikeng	Horses	22	10
2012	Rainy	March	Berea	Sefikeng	Cattle	22	19
2012	Rainy	March	Berea	Sefikeng	Donkeys	22	7
2012	Rainy	April	Berea	Sefikeng	Cattle	22	2
2012	Dry	June	Berea	Sefikeng	Cattle	22	4
2012	Dry	June	Berea	Sefikeng	Horses	22	2
2013	Rainy	March	Mafeteng	Boleka	Cattle	23	3
2013	Rainy	March	Maseru	Botsabelo	Cattle	24	2
2013	Rainy	April	Maseru	Mazenod	Cattle	25	5
2013	Dry	May	Maseru	Mantsebo	Cattle	26	6
2013	Dry	June	Berea	Sehlabeng	Sheep	27	1
2014	Rainy	February	Berea	Hamoshakha	Cattle	28	4
2014	Rainy	February	Berea	Hamoshakha	Horses	28	1
2014	Rainy	December	Maseru	Mofoka	Cattle	29	5
2014	Rainy	December	Mohales Hoek	Thabanamorena	Cattle	30	17
2015	Rainy	February	Mohales Hoek	Hapotsane	Sheep	31	4
2015	Dry	May	Maseru	Likotsi	Cattle	32	1
2015	Dry	June	Maseru	Likotsi	Cattle	33	1
2015	Rainy	October	Maseru	Lithabaneng	Pigs	34	1
2016	Rainy	January	Mafeteng	Thabanamorena	Cattle	35	11
2016	Rainy	January	Mohales Hoek	Hamaphohloane	Cattle	36	16
2016	Rainy	February	Mafeteng	Sekameng	Cattle	37	21
2016	Rainy	February	Maseru	Hatseka	Cattle	38	2
